# Supplementary material for: Investigating Endoparasites in Captive Birds of Prey in Italy
Source: Animals (Basel). 2024 Dec 11;14(24):3579. doi: 10.3390/ani14243579 (PMC11672671; doi:10.3390/ani14243579)
Supplement: Supplementary file 1 [file animals-14-03579-s001.zip]

Archive with 1 entries (1 files):
- animals-3324679-supplementary.pdf
